# Supplementary material for: Positive Association Between Ultrasonographic Fatty Liver Indicator and the Severity of Coronary Artery Disease
Source: Diagnostics (Basel). 2025 May 10;15(10):1208. doi: 10.3390/diagnostics15101208 (PMC12110376; doi:10.3390/diagnostics15101208)
Supplement: Supplementary file 1 [file diagnostics-15-01208-s001.zip]

Archive with 1 entries (1 files):
- diagnostics-3582353-supplementary.pdf
